# Supplementary material for: catena-Poly[[diiodidomercury(II)]-μ2-2-amino­pyrazine-κ2 N 1:N 4]
Source: Acta Crystallogr Sect E Struct Rep Online. 2012 Feb 17;68(Pt 3):m303. doi: 10.1107/S1600536812006149 (PMC3297255; doi:10.1107/S1600536812006149)
Supplement: Supplementary file 1 [file e-68-0m303-sup1.cif]

##############################################################################
#                                                                            #
# This CIF contains the data in a paper accepted for publication in          #
# Acta Crystallographica Section E. It conforms to the requirements of       #
# Notes for Authors for Acta Crystallographica Section E, and has been       #
# peer reviewed under the auspices of the IUCr Commission on Journals.       #
#                                                                            #
# Full details of the Crystallographic Information File format               #
# are given in the paper "The Crystallographic Information File (CIF):       #
# a New Standard Archive File for Crystallography" by S. R. Hall, F. H.      #
# Allen and I. D. Brown [Acta Cryst. (1991), A47, 655-685].                  #
#                                                                            #
# The current version of the core CIF dictionary is obtainable from          #
# ftp://ftp.iucr.org/pub/cif_core.dic.                                       #
#                                                                            #
# Software is freely available for graphical display of the structure(s)     #
# in this CIF. For information consult the CIF software page                 #
# http://www.iucr.org/resources/cif/software.                                #
#                                                                            #
# This file may be used for bona fide research purposes within the           #
# scientific community so long as proper attribution is given to the journal # 
# article from which it was obtained.                                        #
#                                                                            #
##############################################################################
data_I
_audit_creation_method     SHELXL-97
_chemical_name_systematic
;
<i>catena</i>-Poly[[diiodidomercury(II)]-\m~2~-2-aminopyrazine-
\k^2^<i>N</i>^1^:<i>N</i>^4^]
;
_chemical_name_common     ?
_chemical_formula_moiety     'C4 H5 Hg1 I2 N3'
_chemical_formula_sum     'C4 H5 Hg1 I2 N3'
_chemical_formula_iupac     '[Hg I2 (C4 H5 N3)]'
_chemical_formula_weight     549.50
_chemical_melting_point     ?
_symmetry_cell_setting     monoclinic
_symmetry_space_group_name_H-M     'C 2/c'
_symmetry_space_group_name_Hall     '-C 2yc'
loop_
    _symmetry_equiv_pos_as_xyz
    'x, y, z'
    '-x, y, -z+1/2'
    'x+1/2, y+1/2, z'
    '-x+1/2, y+1/2, -z+1/2'
    '-x, -y, -z'
    'x, -y, z-1/2'
    '-x+1/2, -y+1/2, -z'
    'x+1/2, -y+1/2, z-1/2'
_cell_length_a     15.3389(19)
_cell_length_b     6.8791(8)
_cell_length_c     9.6239(11)
_cell_angle_alpha     90.00
_cell_angle_beta     103.828(10)
_cell_angle_gamma     90.00
_cell_volume     986.1(2)
_cell_formula_units_Z     4
_cell_measurement_reflns_used     2648
_cell_measurement_theta_min     2.74
_cell_measurement_theta_max     25.99
_cell_measurement_temperature     298(2)
_exptl_crystal_description     needle
_exptl_crystal_colour     colorless
_exptl_crystal_size_max     0.50
_exptl_crystal_size_mid     0.05
_exptl_crystal_size_min     0.04
_exptl_crystal_density_diffrn     3.701
_exptl_crystal_density_meas     ?
_exptl_crystal_density_method     'not measured'
_exptl_crystal_F_000     944
_exptl_absorpt_coefficient_mu     21.810
_exptl_absorpt_correction_type     multi-scan
_exptl_absorpt_process_details     '(SADABS; Bruker, 2001)'
_exptl_absorpt_correction_T_min     0.2752
_exptl_absorpt_correction_T_max     0.4168
_exptl_special_details
;
;
_diffrn_ambient_temperature     298(2)
_diffrn_radiation_type     MoK\a
_diffrn_radiation_wavelength     0.71073
_diffrn_radiation_source     'fine-focus sealed tube'
_diffrn_radiation_monochromator     graphite
_diffrn_measurement_device_type     'Bruker APEXII CCD area-detector'
_diffrn_measurement_method     'omega scans'
_diffrn_detector_area_resol_mean     ?
_diffrn_reflns_number     2648
_diffrn_reflns_av_R_equivalents     0.1732
_diffrn_reflns_av_sigmaI/netI     0.1067
_diffrn_reflns_theta_min     2.74
_diffrn_reflns_theta_max     25.99
_diffrn_reflns_theta_full     25.99
_diffrn_measured_fraction_theta_max     0.962
_diffrn_measured_fraction_theta_full     0.962
_diffrn_reflns_limit_h_min     -18
_diffrn_reflns_limit_h_max     18
_diffrn_reflns_limit_k_min     -8
_diffrn_reflns_limit_k_max     8
_diffrn_reflns_limit_l_min     -11
_diffrn_reflns_limit_l_max     8
_diffrn_standards_number     ?
_diffrn_standards_interval_count     ?
_diffrn_standards_interval_time     ?
_diffrn_standards_decay_%     ?
_refine_special_details
;
Refinement of <i>F</i>^2^ against ALL reflections. The weighted <i>R</i>-factor
<i>wR</i> and goodness of fit <i>S</i> are based on <i>F</i>^2^, conventional
<i>R</i>-factors <i>R</i> are based on <i>F</i>, with <i>F</i> set to zero for
negative <i>F</i>^2^. The threshold expression of <i>F</i>^2^ >
\s(<i>F</i>^2^) is used only for calculating <i>R</i>-factors(gt) <i>etc</i>.
and is not relevant to the choice of reflections for refinement.
<i>R</i>-factors based on <i>F</i>^2^ are statistically about twice as large
as those based on <i>F</i>, and <i>R</i>- factors based on ALL data will be
even larger.
;
_reflns_number_total     933
_reflns_number_gt     911
_reflns_threshold_expression     I>2sigma(I)
_refine_ls_structure_factor_coef     Fsqd
_refine_ls_matrix_type     full
_refine_ls_R_factor_all     0.0841
_refine_ls_R_factor_gt     0.0833
_refine_ls_wR_factor_gt     0.2228
_refine_ls_wR_factor_ref     0.2236
_refine_ls_goodness_of_fit_ref     1.083
_refine_ls_restrained_S_all     1.083
_refine_ls_number_reflns     933
_refine_ls_number_parameters     52
_refine_ls_number_restraints     0
_refine_ls_hydrogen_treatment     constr
_refine_ls_weighting_scheme     calc
_refine_ls_weighting_details
        'calc w=1/[\s^2^(Fo^2^)+(0.1405P)^2^+17.0935P] where P=(Fo^2^+2Fc^2^)/3'
_atom_sites_solution_hydrogens     geom
_atom_sites_solution_primary     direct
_atom_sites_solution_secondary     difmap
_refine_ls_shift/su_max     0.002
_refine_ls_shift/su_mean     0.000
_refine_diff_density_max     2.665
_refine_diff_density_min     -2.685
_refine_ls_extinction_method     'SHELXTL (Sheldrick, 2008)'
_refine_ls_extinction_coef     0.015(2)
_refine_ls_extinction_expression
                                  'Fc^*^=kFc[1+0.001xFc^2^\l^3^/sin(2\q)]^-1/4^'
loop_
    _atom_type_symbol
    _atom_type_description
    _atom_type_scat_dispersion_real
    _atom_type_scat_dispersion_imag
    _atom_type_scat_source
    'C' 'C' 0.0033 0.0016
                         'International Tables Vol C Tables 4.2.6.8 and 6.1.1.4'
    'H' 'H' 0.0000 0.0000
                         'International Tables Vol C Tables 4.2.6.8 and 6.1.1.4'
    'N' 'N' 0.0061 0.0033
                         'International Tables Vol C Tables 4.2.6.8 and 6.1.1.4'
    'O' 'O' 0.0106 0.0060
                         'International Tables Vol C Tables 4.2.6.8 and 6.1.1.4'
    'Hg' 'Hg' -2.3894 9.2266
                         'International Tables Vol C Tables 4.2.6.8 and 6.1.1.4'
    'I' 'I' -0.4742 1.8119
                         'International Tables Vol C Tables 4.2.6.8 and 6.1.1.4'
_computing_data_collection     'APEX2 (Bruker, 2007)'
_computing_cell_refinement     'SAINT (Bruker, 2007)'
_computing_data_reduction     'SAINT (Bruker, 2007)'
_computing_structure_solution     'SHELXTL (Sheldrick, 2008)'
_computing_structure_refinement     'SHELXTL (Sheldrick, 2008)'
_computing_molecular_graphics     'ORTEP-3 for Windows (Farrugia, 1997)'
_computing_publication_material     'WinGX (Farrugia, 1999)'
loop_
    _atom_site_type_symbol
    _atom_site_label
    _atom_site_fract_x
    _atom_site_fract_y
    _atom_site_fract_z
    _atom_site_U_iso_or_equiv
    _atom_site_adp_type
    _atom_site_calc_flag
    _atom_site_refinement_flags
    _atom_site_occupancy
    _atom_site_symmetry_multiplicity
    _atom_site_disorder_assembly
    _atom_site_disorder_group
    C C1 0.0725(10) 0.383(2) 0.5415(17) 0.042(3) Uani d . 1 1 . .
    H H1 0.1234 0.3063 0.5710 0.050 Uiso calc R 1 1 . .
    C C2 -0.0746(11) 0.455(2) 0.542(2) 0.044(3) Uani d . 1 1 . .
    H H2C -0.1274 0.4240 0.5694 0.054 Uiso calc PR 0.50 1 . .
    N N1 -0.0046(8) 0.3371(17) 0.5809(12) 0.040(2) Uani d . 1 1 . .
    N N2 -0.154(2) 0.409(5) 0.578(4) 0.059(8) Uani d P 0.50 1 . .
    H H2A -0.1586 0.3048 0.6251 0.071 Uiso calc PR 0.50 1 . .
    H H2B -0.1999 0.4856 0.5531 0.071 Uiso calc PR 0.50 1 . .
    Hg Hg1 0.0000 0.05992(11) 0.7500 0.0451(6) Uani d S 1 2 . .
    I I1 0.16288(9) -0.07523(19) 0.76493(17) 0.0629(7) Uani d . 1 1 . .
loop_
    _atom_site_aniso_label
    _atom_site_aniso_U_11
    _atom_site_aniso_U_22
    _atom_site_aniso_U_33
    _atom_site_aniso_U_12
    _atom_site_aniso_U_13
    _atom_site_aniso_U_23
    C1 0.038(7) 0.040(7) 0.051(7) 0.005(6) 0.016(6) 0.008(7)
    C2 0.034(7) 0.046(8) 0.055(9) -0.003(5) 0.016(6) 0.005(6)
    N1 0.039(6) 0.035(5) 0.050(6) 0.002(4) 0.018(5) 0.004(5)
    N2 0.054(17) 0.062(17) 0.070(17) 0.020(14) 0.032(15) 0.034(14)
    Hg1 0.0390(8) 0.0411(8) 0.0576(8) 0.000 0.0164(5) 0.000
    I1 0.0484(10) 0.0655(10) 0.0793(11) 0.0199(5) 0.0241(7) 0.0154(5)
_geom_special_details
;
All e.s.d.'s (except the e.s.d. in the dihedral angle between two l.s. planes)
are estimated using the full covariance matrix. The cell e.s.d.'s are taken
into account individually in the estimation of e.s.d.'s in distances, angles
and torsion angles; correlations between e.s.d.'s in cell parameters are only
used when they are defined by crystal symmetry. An approximate (isotropic)
treatment of cell e.s.d.'s is used for estimating e.s.d.'s involving l.s.
planes.
;
loop_
    _geom_bond_atom_site_label_1
    _geom_bond_atom_site_label_2
    _geom_bond_site_symmetry_2
    _geom_bond_distance
    _geom_bond_publ_flag
    C1 N1 . 1.363(19) ?
    C1 C2 5_566 1.38(2) ?
    C1 H1 . 0.9300 ?
    C2 N1 . 1.33(2) ?
    C2 H2C . 0.9300 ?
    C2 C1 5_566 1.38(2) ?
    C2 N2 . 1.38(4) ?
    N1 Hg1 . 2.497(11) ?
    N2 H2A . 0.8600 ?
    N2 H2B . 0.8600 ?
    Hg1 I1 2_556 2.6372(13) ?
    Hg1 I1 . 2.6373(13) y
    Hg1 N1 2_556 2.497(11) y
loop_
    _geom_angle_atom_site_label_1
    _geom_angle_atom_site_label_2
    _geom_angle_atom_site_label_3
    _geom_angle_site_symmetry_1
    _geom_angle_site_symmetry_3
    _geom_angle
    _geom_angle_publ_flag
    N1 C1 C2 . 5_566 119.6(14) ?
    N1 C1 H1 . . 120.2 ?
    C2 C1 H1 5_566 . 120.2 ?
    C1 C2 H2C 5_566 . 119.0 ?
    N1 C2 H2C 5_566 . 149.0 ?
    N1 C2 C1 . 5_566 121.6(15) ?
    N1 C2 N2 . . 120.0(17) ?
    C1 C2 N2 5_566 . 118.2(18) ?
    C2 N1 C1 . . 118.6(13) ?
    C2 N1 Hg1 . . 122.9(10) ?
    C1 N1 Hg1 . . 117.9(10) ?
    C2 N2 H2A . . 120.0 ?
    C2 N2 H2B . . 120.0 ?
    H2A N2 H2B . . 120.0 ?
    N1 Hg1 N1 2_556 . 80.4(5) .
    N1 Hg1 I1 2_556 2_556 100.6(3) ?
    N1 Hg1 I1 . 2_556 110.8(3) .
    N1 Hg1 I1 2_556 . 110.8(3) ?
    N1 Hg1 I1 . . 100.6(3) .
    I1 Hg1 I1 2_556 . 138.71(7) .
loop_
    _geom_torsion_atom_site_label_1
    _geom_torsion_atom_site_label_2
    _geom_torsion_atom_site_label_3
    _geom_torsion_atom_site_label_4
    _geom_torsion_site_symmetry_1
    _geom_torsion_site_symmetry_2
    _geom_torsion_site_symmetry_3
    _geom_torsion_site_symmetry_4
    _geom_torsion
    _geom_torsion_publ_flag
    C1 C2 N1 C1 5_566 . . . 3(3) ?
    N2 C2 N1 C1 . . . . 179(2) ?
    C1 C2 N1 Hg1 5_566 . . . 174.4(13) ?
    N2 C2 N1 Hg1 . . . . -10(3) ?
    C2 C1 N1 C2 5_566 . . . -3(3) ?
    C2 C1 N1 Hg1 5_566 . . . -174.8(12) ?
    C2 N1 Hg1 N1 . . . 2_556 -68.8(12) ?
    C1 N1 Hg1 N1 . . . 2_556 102.6(12) ?
    C2 N1 Hg1 I1 . . . 2_556 29.0(13) ?
    C1 N1 Hg1 I1 . . . 2_556 -159.7(10) ?
    C2 N1 Hg1 I1 . . . . -178.4(12) ?
    C1 N1 Hg1 I1 . . . . -7.0(11) ?
loop_
    _geom_hbond_atom_site_label_D
    _geom_hbond_atom_site_label_H
    _geom_hbond_atom_site_label_A
    _geom_hbond_site_symmetry_A
    _geom_hbond_distance_DH
    _geom_hbond_distance_HA
    _geom_hbond_distance_DA
    _geom_hbond_angle_DHA
    _geom_hbond_publ_flag
    N2 H2A I1 2_556 0.86 2.83 3.67(3) 169 yes
data_global
_journal_date_recd_electronic     2012-02-07
_journal_date_accepted     2012-02-12
_journal_name_full     'Acta Crystallographica, Section E'
_journal_year     2012
_journal_volume     68
_journal_issue      3
_journal_page_first     m303
_journal_page_last     m303
_journal_paper_category     QM
_journal_paper_doi     10.1107/S1600536812006149
_journal_coeditor_code     XU5467
_publ_contact_author
;
  'Shirvan, Sadif A.'
   Department of Chemistry
   Omidieh Branch
   Islamic Azad University
   Omidieh
   Iran
;
_publ_contact_author_email     'sadif_shirvan1@yahoo.com'
_publ_contact_author_fax     '0098 0652-3222533'
_publ_contact_author_phone     '0098 0652-3222533'
_publ_section_title
;\
<i>catena</i>-Poly[[diiodidomercury(II)]-\m~2~-2-aminopyrazine-\
\k^2^<i>N</i>^1^:<i>N</i>^4^]
;
loop_
    _publ_author_name
    _publ_author_address
    'Shirvan, Sadif A.'
;      Department of Chemistry
       Omidieh Branch
       Islamic Azad University
       Omidieh
       Iran
;
    'Asghariganjeh, Mohammad R.'
;      Department of Chemistry
       Omidieh Branch
       Islamic Azad University
       Omidieh
       Iran
;
    'Aghajeri, Manouchehr'
;      Department of Chemistry
       Omidieh Branch
       Islamic Azad University
       Omidieh
       Iran
;
    'Haydari Dezfuli, Sara'
;      Department of Chemistry
       Omidieh Branch
       Islamic Azad University
       Omidieh
       Iran
;
    'Hossini, Farzaneh'
;      Department of Chemistry
       Mahshahr Branch
       Islamic Azad University
       Mahshar
       Iran
;
