# Supplementary material for: catena-Poly[[diiodidomercury(II)]-μ2-2-amino­pyrazine-κ2 N 1:N 4]
Source: Acta Crystallogr Sect E Struct Rep Online. 2012 Feb 17;68(Pt 3):m303. doi: 10.1107/S1600536812006149 (PMC3297255; doi:10.1107/S1600536812006149)
Supplement: Supplementary file 2 [file e-68-0m303-Isup2.hkl]

# 
# h,k,l, Fc-squared, Fo-squared, sigma(Fo-squared) and status flag 
# 
data_I
_shelx_title ' KH315/ 87.4.26 / KHAVASI/ SBU' 
_shelx_refln_list_code          4 
_shelx_F_calc_maximum      420.60 
_exptl_crystal_F_000      3100.00 
_reflns_d_resolution_high  0.8110 
 
loop_ 
 _symmetry_equiv_pos_as_xyz 
 'x, y, z' 
 '-x, y, -z+1/2' 
 'x+1/2, y+1/2, z' 
 '-x+1/2, y+1/2, -z+1/2' 
 '-x, -y, -z' 
 'x, -y, z-1/2' 
 '-x+1/2, -y+1/2, -z' 
 'x+1/2, -y+1/2, z-1/2' 
 
_cell_length_a    15.3389 
_cell_length_b     6.8791 
_cell_length_c     9.6239 
_cell_angle_alpha  90.000 
_cell_angle_beta  103.828 
_cell_angle_gamma  90.000 
 
_shelx_F_squared_multiplier     1.000 
 
loop_ 
 _refln_index_h 
 _refln_index_k 
 _refln_index_l 
 _refln_F_squared_calc 
 _refln_F_squared_meas 
 _refln_F_squared_sigma 
 _refln_observed_status 
   2   0   0    44002.10    54436.38  34123.51 o 
   4   0   0     5585.39     9165.73   5526.81 o 
   8   0   0    13168.78    15424.69   2883.30 o 
  10   0   0     1907.69     2707.50    426.51 o 
  14   0   0    10326.40    12451.30   2309.78 o 
  16   0   0      735.47     1099.05    228.66 o 
  18   0   0     9495.95    11159.17   2289.32 o 
   1   1   0   120671.76    99287.34   5448.54 o 
   3   1   0     5302.31     7519.73   1431.53 o 
   9   1   0      324.34      505.08     68.38 o 
  11   1   0    24542.02    38439.06   3793.07 o 
  13   1   0    22456.84    29710.77   2802.12 o 
  15   1   0      148.97      246.45     23.02 o 
  17   1   0     4286.12     5429.31    583.51 o 
   2   2   0     8497.50     7803.12    891.32 o 
   4   2   0     4260.37     3588.68    391.04 o 
   6   2   0    70750.74    99388.66    240.66 o 
   8   2   0     2659.75     2587.16    240.58 o 
  10   2   0     2284.49     2846.79    318.22 o 
  12   2   0    24914.06    33035.71   3157.51 o 
  14   2   0     1935.58     2079.72    212.33 o 
  16   2   0      679.61      889.66     91.61 o 
   1   3   0    19870.64    23343.20   2870.93 o 
   3   3   0     5777.04     4862.31    644.77 o 
   5   3   0    19237.24    20642.13   2347.37 o 
   7   3   0     7422.45     9613.31    543.23 o 
   9   3   0     1767.27     2102.27    188.20 o 
  11   3   0     7884.21    10596.73   1362.56 o 
  13   3   0     1398.68     1704.04    312.72 o 
  15   3   0      303.87      354.05     47.63 o 
  17   3   0     2034.20     2346.62    377.22 o 
   0   4   0     5440.18     5603.08   1783.61 o 
   2   4   0      166.72      169.81     17.71 o 
   4   4   0     2699.42     2648.06    289.76 o 
   6   4   0     1655.82     1199.06    151.28 o 
   8   4   0       60.17      120.73     16.58 o 
  10   4   0     2452.15     3442.59    258.76 o 
  12   4   0      382.13      304.09     36.56 o 
  14   4   0      487.49      592.31     79.36 o 
  16   4   0      581.84      887.70     89.12 o 
   1   5   0     8509.94    10732.71    648.59 o 
   3   5   0     1753.33     1645.35    114.47 o 
   5   5   0     4138.45     3755.40    673.89 o 
   7   5   0    10390.21    10627.59   1391.53 o 
   9   5   0      361.12      380.54     15.17 o 
  11   5   0      376.14      316.79     28.62 o 
  13   5   0     3301.80     4225.05    242.62 o 
   0   6   0    22424.74    29264.54   2159.68 o 
   2   6   0      509.63      684.23     24.24 o 
   4   6   0       79.03      118.80     18.93 o 
   6   6   0    14075.17    15182.89   2468.97 o 
   8   6   0      772.90     1032.02    180.05 o 
  10   6   0      104.84      202.69     19.05 o 
  12   6   0     5234.16     5989.16     24.05 o 
   1   7   0    10280.86    11783.29    295.93 o 
   3   7   0      374.01      395.71     24.45 o 
   5   7   0     7743.92     7759.13    486.61 o 
   7   7   0     7094.35     7647.07   1435.73 o 
   9   7   0      153.38      204.64     19.50 o 
   0   8   0     7116.29     7282.38    354.43 o 
   2   8   0     1705.39     1722.05     90.00 o 
   4   8   0     1785.68     1725.71    126.87 o 
   6   8   0     5669.70     5506.92    491.35 o 
 -17   1   1      996.79      991.95    170.85 o 
 -15   1   1     5191.11     6074.05    712.19 o 
 -13   1   1       30.36      130.21     13.75 o 
 -11   1   1     3704.69     3477.58    328.66 o 
  -9   1   1    27486.35    25524.04   1811.14 o 
  -7   1   1      115.92      130.39     17.79 o 
  -5   1   1     2995.83     2874.36    347.84 o 
  -3   1   1    66916.18    86599.73    293.85 o 
  -1   1   1     1839.34     2069.26    180.55 o 
   1   1   1     3467.88     4647.10    768.17 o 
   5   1   1     2876.56     3858.55    267.43 o 
   7   1   1       62.81      145.67     31.04 o 
   9   1   1    17539.64    21701.09   3678.87 o 
  11   1   1     1400.86     1525.85    168.46 o 
  13   1   1       21.42       33.20     14.49 o 
  15   1   1     3286.71     3876.49    237.86 o 
  17   1   1      554.54      546.97     40.03 o 
 -18   2   1       57.81       63.90     11.68 o 
 -16   2   1     9668.01    10405.95   1439.88 o 
 -14   2   1     2417.00     2694.45    407.39 o 
 -12   2   1      625.01      695.40     96.65 o 
 -10   2   1    41159.14    55810.78   1458.48 o 
  -8   2   1    17593.31    16748.16   3028.62 o 
  -6   2   1     3313.40     2716.02    662.22 o 
  -4   2   1   109325.73    89575.33   7921.26 o 
  -2   2   1    58561.52    51459.11    257.93 o 
   0   2   1    14686.86    18585.38   1194.88 o 
   2   2   1    75759.84   104006.77    312.25 o 
   4   2   1    62043.86    86242.33  14893.85 o 
   6   2   1     3549.43     2936.94    255.81 o 
   8   2   1    27572.14    29285.23   6656.29 o 
  10   2   1    30259.88    36393.02   4376.13 o 
  12   2   1      334.81      448.45     69.66 o 
  14   2   1     3727.32     4567.06    451.75 o 
  16   2   1     5968.60     6403.89    768.87 o 
 -17   3   1     2545.09     2646.63    247.27 o 
 -15   3   1    17427.12    22751.30    804.28 o 
 -13   3   1      256.06      386.51     30.73 o 
 -11   3   1     7937.83    10239.52    340.33 o 
  -7   3   1      659.76      807.82    162.93 o 
  -5   3   1     9825.21    10941.32   1771.79 o 
  -3   3   1   176905.89   178162.53    497.96 o 
  -1   3   1     5360.40     7055.95    922.11 o 
   1   3   1     8103.96    10023.15   1697.37 o 
   3   3   1   160818.80   128281.83    384.05 o 
   5   3   1     6425.42     4987.03   1331.34 o 
   7   3   1     1752.94     1425.55    148.76 o 
   9   3   1    58351.68    70334.70   9355.55 o 
  11   3   1     4293.41     4388.14    727.09 o 
  13   3   1      542.51      495.83     80.59 o 
  15   3   1    12145.21    12464.88   2065.90 o 
 -16   4   1     8410.85    10249.39    443.08 o 
 -14   4   1     7337.47     9110.03    305.09 o 
 -12   4   1      384.62      389.73     22.49 o 
 -10   4   1    38034.51    54912.51   2214.16 o 
  -8   4   1    31792.17    43130.80   1623.52 o 
  -6   4   1      470.39      624.32     36.63 o 
  -4   4   1    74877.35    87885.78   7037.76 o 
  -2   4   1    54426.96    36011.71   5674.43 o 
   0   4   1      360.09      470.92     64.25 o 
   2   4   1    80632.63    36123.03    171.93 o 
   4   4   1    57603.17    56271.22  20185.64 o 
   6   4   1      316.60      245.89     19.00 o 
   8   4   1    31780.28    27989.99    972.60 o 
  10   4   1    20855.83    24105.32   1390.61 o 
  12   4   1      124.07      188.80     15.14 o 
  14   4   1     6830.78     7954.79    299.48 o 
 -15   5   1     7371.18     9191.32    578.80 o 
 -13   5   1     1204.41     1580.99    197.12 o 
 -11   5   1     1413.70     2058.73     76.73 o 
  -9   5   1    20857.12    28288.10   1070.09 o 
  -7   5   1     3508.86     4187.75    542.71 o 
  -5   5   1     6967.18     7472.19   1002.12 o 
  -3   5   1    50115.07    48691.08   7324.03 o 
  -1   5   1     6344.12     7342.45    758.30 o 
   1   5   1     7475.36     8290.13   1006.63 o 
   3   5   1    35629.95    40412.91   8172.88 o 
   5   5   1     2209.23     2275.16    114.62 o 
   7   5   1     5787.37     4553.21    375.07 o 
   9   5   1    21265.30    21227.41   1519.12 o 
  11   5   1     1598.66     1971.32     51.23 o 
  13   5   1     2177.91     2324.44     73.36 o 
 -12   6   1      869.24     1017.47     18.68 o 
 -10   6   1     3806.06     4596.36    148.79 o 
  -8   6   1     8578.91     9755.11   1175.35 o 
  -6   6   1     1707.67     1705.45    240.12 o 
  -4   6   1     5386.40     5298.38    580.94 o 
  -2   6   1     7054.54     7730.80    592.09 o 
   0   6   1     3149.91     3541.39    302.90 o 
   2   6   1    12824.78    14190.06   1149.67 o 
   4   6   1     7066.91     7375.47    505.47 o 
   6   6   1     2378.13     2370.76    280.54 o 
   8   6   1     6514.44     5766.08   1075.23 o 
  10   6   1     1019.71     1132.01    221.61 o 
  12   6   1      345.17      430.52     43.80 o 
  -9   7   1      508.50      544.38     16.00 o 
  -7   7   1     2278.97     2444.43    266.29 o 
  -5   7   1     1442.62     1480.95     34.45 o 
  -3   7   1     1668.11     1559.34    133.67 o 
  -1   7   1     2319.05     2675.15    118.23 o 
   1   7   1     2154.14     2472.78     90.56 o 
   3   7   1      419.89      358.71     37.27 o 
   5   7   1      292.06      358.47     41.86 o 
   7   7   1     2569.94     2514.07    605.57 o 
   9   7   1      790.04      726.13    162.84 o 
  -6   8   1      357.25      440.84     17.12 o 
  -4   8   1      295.45      358.24     12.61 o 
  -2   8   1       25.09      119.75     35.31 o 
   0   8   1      652.10      799.96     45.36 o 
   2   8   1        1.24        0.00      8.99 o 
   4   8   1       59.85      131.61     33.36 o 
 -18   0   2    12204.64    12206.14   3254.41 o 
 -16   0   2      149.81      135.89     45.35 o 
 -14   0   2     8796.74     7380.78   1660.28 o 
 -12   0   2    61558.28    38614.27    120.60 o 
 -10   0   2      383.69      343.15     29.50 o 
  -8   0   2    37388.36    43343.21   8797.35 o 
  -4   0   2      839.61      705.62     68.25 o 
  -2   0   2    20016.12    20039.73     79.85 o 
   2   0   2      760.76     1226.07    131.28 o 
   4   0   2    16225.60    24727.05   5075.89 o 
   8   0   2     5652.88     6098.24    352.17 o 
  10   0   2     2881.35     2848.81    426.39 o 
  12   0   2    35019.07    40461.54    788.60 o 
  14   0   2     1118.42      934.71     18.26 o 
  16   0   2      346.88      422.52     22.49 o 
 -17   1   2     3999.32     4423.12    666.57 o 
 -15   1   2      340.56      235.91     29.07 o 
 -13   1   2    47662.04    43914.55   3514.23 o 
 -11   1   2    27164.28    20935.51   1589.51 o 
  -9   1   2      781.68      930.84     83.68 o 
  -3   1   2     2038.07     2537.21    335.33 o 
   3   1   2      855.76      841.10    109.87 o 
   7   1   2    53602.45    70182.00   7164.12 o 
   9   1   2      323.43      292.31     21.48 o 
  11   1   2    25210.46    26534.55   2791.38 o 
  13   1   2    18416.99    19372.73   1533.33 o 
  15   1   2      369.42      489.10     45.07 o 
  17   1   2     3493.10     3845.96    243.44 o 
 -18   2   2     5646.23     6236.83   1148.36 o 
 -16   2   2      586.89      609.15     87.39 o 
 -14   2   2     2660.30     2347.67    337.42 o 
 -12   2   2    24150.42    22262.87   2453.50 o 
 -10   2   2     1525.90     1032.28    125.26 o 
  -8   2   2    12518.71    12865.72   2779.46 o 
  -6   2   2    92080.30    91906.25    210.23 o 
  -4   2   2     5381.19     4794.57    782.39 o 
  -2   2   2    20316.59    22347.45   1764.62 o 
   2   2   2     2015.48     1879.62    289.51 o 
   4   2   2    13711.76    20653.26   1886.31 o 
   6   2   2    66903.70    90493.71   8990.91 o 
   8   2   2     3319.42     2432.43    151.68 o 
  10   2   2     4924.72     5067.25    959.62 o 
  12   2   2    14966.11    15413.70   1862.17 o 
  14   2   2      515.63      565.00     59.91 o 
  16   2   2      776.19      920.12     75.19 o 
 -17   3   2     1362.61     1960.18    181.58 o 
 -15   3   2      100.43      142.74     34.96 o 
 -13   3   2     1848.57     2765.43    168.33 o 
 -11   3   2     6307.72     7021.33   1303.31 o 
  -9   3   2     1155.03      752.22    192.07 o 
  -7   3   2     5654.89     5254.76    688.05 o 
  -5   3   2     6697.63     6681.74    476.00 o 
  -3   3   2      946.50      535.01     57.63 o 
  -1   3   2     9291.14    11757.94    950.01 o 
   1   3   2     5124.90     6377.42    595.91 o 
   3   3   2     2601.36     2949.79    123.05 o 
   5   3   2    10893.67    14396.10    595.12 o 
   7   3   2      931.49      737.39     34.19 o 
   9   3   2      434.39      489.95    156.92 o 
  11   3   2     3774.92     4118.21    373.51 o 
  13   3   2      170.96      132.36     15.16 o 
  15   3   2      122.95      165.21     19.37 o 
 -16   4   2     1029.68     1143.61    101.91 o 
 -14   4   2      215.32      251.23     35.95 o 
 -12   4   2       41.00       85.39     31.87 o 
 -10   4   2     1858.00     1854.02    176.48 o 
  -8   4   2      242.66      315.17     30.50 o 
  -6   4   2      657.25      436.85    139.23 o 
  -4   4   2     4235.13     4556.38    907.13 o 
  -2   4   2     1750.36     1780.24    296.58 o 
   0   4   2      843.13      593.95     68.74 o 
   2   4   2      880.71      821.27    127.72 o 
   4   4   2     2107.97     2352.10    231.93 o 
   6   4   2     1169.63      967.14    217.41 o 
   8   4   2        1.60        0.00     22.91 o 
  10   4   2     2403.34     2041.00     68.67 o 
  12   4   2       39.76      210.54    107.04 o 
  14   4   2       37.06       71.85     28.13 o 
 -15   5   2       12.22        0.00     13.77 o 
 -13   5   2     4756.38     5171.93    577.51 o 
 -11   5   2      137.86       89.77     23.12 o 
  -9   5   2     1157.77     1239.71    114.45 o 
  -7   5   2     8420.98     8194.07    974.08 o 
  -5   5   2     2449.03     2831.77    109.42 o 
  -3   5   2     1874.25     1666.06    161.63 o 
  -1   5   2     9879.75     9063.91    662.75 o 
   1   5   2     7160.30     7626.97    545.29 o 
   3   5   2     2783.03     3246.54    696.40 o 
   5   5   2     2022.92     1526.28    447.21 o 
   7   5   2     5292.35     4008.86    163.40 o 
   9   5   2      798.60      614.41    138.31 o 
  11   5   2      402.77      288.86     55.17 o 
  13   5   2     2482.13     2579.60    105.80 o 
 -12   6   2     5381.86     5992.35    594.05 o 
 -10   6   2       37.26       20.12     22.10 o 
  -8   6   2     2887.38     2906.60    246.04 o 
  -6   6   2    15827.87    15019.21    420.12 o 
  -4   6   2      122.09      211.40     42.20 o 
  -2   6   2     2108.43     1759.99    226.07 o 
   0   6   2    20382.34    19930.10   2485.65 o 
   2   6   2      465.48      632.61    108.23 o 
   4   6   2      943.70      554.27     79.45 o 
   6   6   2    14293.96    12203.85    418.70 o 
   8   6   2      697.00      660.74    124.24 o 
  10   6   2      107.41       58.08     41.96 o 
  -9   7   2      156.78      218.62     18.77 o 
  -7   7   2     7793.27     7261.44    174.13 o 
  -5   7   2     4987.80     5534.90    384.03 o 
  -3   7   2      164.35      137.53     12.55 o 
  -1   7   2     9404.88     8781.14    733.06 o 
   1   7   2     6373.04     7481.18    850.66 o 
   3   7   2      172.48      147.99     26.50 o 
   5   7   2     6341.68     5157.51    145.23 o 
   7   7   2     4026.68     4241.79    601.08 o 
   9   7   2       57.19       89.13     59.06 o 
  -6   8   2     5007.30     4572.15    244.36 o 
  -4   8   2     1302.70     1676.24     95.22 o 
  -2   8   2     2327.61     2043.07    175.87 o 
   0   8   2     6053.02     5676.09    417.52 o 
   2   8   2      821.90     1028.42     36.16 o 
   4   8   2     1567.65     1240.98     83.41 o 
 -17   1   3     1192.78      946.55    163.11 o 
 -15   1   3     3052.86     1960.95    118.61 o 
 -13   1   3      981.42      610.74     28.98 o 
 -11   1   3     2221.68     1967.08    233.71 o 
  -9   1   3    16741.18    17152.34   2830.31 o 
  -7   1   3     1305.95     1340.47    172.20 o 
  -5   1   3     3559.89     3663.58    353.49 o 
  -1   1   3     3627.85     3143.92     38.31 o 
   1   1   3      260.70      220.18     48.56 o 
   3   1   3    27149.66    29516.43   2794.10 o 
   5   1   3       66.40      102.01     22.91 o 
   7   1   3       82.26      170.66     17.25 o 
   9   1   3    10235.61    11250.75   1304.35 o 
  11   1   3      256.71      182.53     23.11 o 
  13   1   3       36.70       68.82     13.33 o 
  15   1   3     1274.31     1226.57     73.44 o 
 -18   2   3      146.09      156.00     12.43 o 
 -16   2   3    13381.37    12813.29   1470.52 o 
 -14   2   3     4380.46     3300.07    346.58 o 
 -12   2   3      445.04      382.63     72.60 o 
 -10   2   3    51138.76    44693.91   3639.08 o 
  -8   2   3    15538.32    15821.17   1720.35 o 
  -6   2   3      654.21      553.35     78.58 o 
   0   2   3      374.62      530.63     35.23 o 
   4   2   3    40450.95    56485.10  11199.63 o 
   6   2   3      530.62      625.96     69.88 o 
   8   2   3    18821.57    21195.50   3854.17 o 
  10   2   3    14305.84    10659.09    501.43 o 
  12   2   3       59.33       36.69     23.17 o 
  14   2   3     3922.57     3641.89    465.97 o 
  16   2   3     3306.44     3030.65    317.15 o 
 -17   3   3     4353.74     4819.16    635.89 o 
 -15   3   3    14768.57    15087.60   1248.75 o 
 -13   3   3      361.36      294.13     55.58 o 
 -11   3   3    11814.50     9745.19   2971.47 o 
  -9   3   3    69223.73    51751.44   7256.28 o 
  -7   3   3      319.29      320.13     21.80 o 
  -5   3   3    21451.09    23103.98   2180.65 o 
  -1   3   3      371.67      376.80     40.52 o 
   1   3   3     7936.40     8946.00   1055.46 o 
   5   3   3     2225.62     2418.18    236.62 o 
   7   3   3     4203.97     4558.70    727.60 o 
   9   3   3    38137.16    27969.80   5231.48 o 
  11   3   3     1282.99     1192.93    177.27 o 
  13   3   3      362.25      316.74     14.69 o 
  15   3   3     6070.95     6003.96    284.20 o 
 -16   4   3    10056.87    10707.86   1588.11 o 
 -14   4   3     5648.19     5906.92    730.42 o 
 -12   4   3      307.23      295.23     54.06 o 
 -10   4   3    31207.88    17214.67   7763.50 o 
  -8   4   3    13850.65    12314.21    669.52 o 
  -6   4   3      293.45      334.44     41.26 o 
  -4   4   3    62257.98    62062.86    157.63 o 
  -2   4   3    31023.08    37882.56   3788.53 o 
   0   4   3      450.74      440.14     67.30 o 
   2   4   3    52261.02    73478.20    149.58 o 
   4   4   3    19715.83    24429.77    848.87 o 
   6   4   3      228.05      323.02     22.54 o 
   8   4   3    20059.96    13719.23    629.94 o 
  10   4   3     9118.73     4063.15    897.87 o 
  12   4   3      179.88      194.15     23.64 o 
  14   4   3     4829.83     4258.52    124.93 o 
 -15   5   3     7404.37     8741.78   1058.86 o 
 -13   5   3     1395.93     1447.44    117.54 o 
 -11   5   3     5633.95     6420.38   1247.51 o 
  -9   5   3    26627.35    30952.26   3339.43 o 
  -7   5   3     3863.32     3903.61    412.78 o 
  -5   5   3    10529.11    10052.07   2108.51 o 
  -3   5   3    36318.70    39808.07   7609.83 o 
  -1   5   3     3319.95     3320.36    459.36 o 
   1   5   3    13395.74    11381.56   1535.25 o 
   3   5   3    34871.01    37707.75   6274.16 o 
   5   5   3     3109.07     4069.88    415.48 o 
   7   5   3     7216.18     4594.25    941.00 o 
   9   5   3    11778.85     5963.85    566.58 o 
  11   5   3      464.87      461.09     65.69 o 
 -12   6   3      400.47      495.26     21.20 o 
 -10   6   3     2801.63     3322.27    675.72 o 
  -8   6   3     4626.59     4876.45    669.09 o 
  -6   6   3     2125.25     2264.49     67.18 o 
  -4   6   3     9023.14     8553.21    571.13 o 
  -2   6   3     5822.14     5442.00    217.78 o 
   0   6   3     2667.91     2414.26     94.01 o 
   2   6   3     7744.01     6767.22    782.83 o 
   4   6   3     1505.56     1677.02    351.52 o 
   6   6   3     1285.61     1054.45    262.39 o 
   8   6   3     5899.84     3556.97    184.42 o 
  10   6   3      874.71      692.80    166.06 o 
  -9   7   3      636.48      717.62    173.90 o 
  -7   7   3     1355.06     1439.13     40.86 o 
  -5   7   3      431.95      356.21     35.11 o 
  -3   7   3      198.08      150.42     28.07 o 
  -1   7   3      825.34      819.94    103.20 o 
   1   7   3     1909.68     1713.41    399.99 o 
   3   7   3      389.20      299.38     53.48 o 
   5   7   3      349.37      323.38     42.32 o 
   7   7   3     1522.53     1277.13     72.63 o 
  -4   8   3        0.15       45.98     28.71 o 
  -2   8   3       60.36       38.40      9.73 o 
   0   8   3      810.81      900.86    102.77 o 
   2   8   3       10.46       37.61     33.05 o 
 -18   0   4     9756.17     8423.38   1439.38 o 
 -16   0   4      137.20       96.04     23.01 o 
 -14   0   4    13725.02    10483.40   2040.42 o 
 -12   0   4    56153.32    64133.00  19185.58 o 
 -10   0   4      446.15      595.26    189.78 o 
  -8   0   4    22972.55    23957.67   4994.58 o 
  -4   0   4      480.71      490.75     17.90 o 
   2   0   4     1890.02     1526.88     18.37 o 
   4   0   4    12732.67    14203.35   2530.71 o 
   8   0   4     1272.65     1159.40    315.00 o 
  10   0   4     3436.65     3891.16    989.23 o 
  12   0   4    19237.52    14640.38   1725.59 o 
  14   0   4     1315.72      999.57     66.31 o 
 -17   1   4     2894.14     1948.88     98.94 o 
 -15   1   4      562.76      305.81     15.71 o 
 -13   1   4    40607.21    38982.73   6028.92 o 
 -11   1   4    11838.48    11979.58   2279.48 o 
  -9   1   4      709.45      824.37    109.80 o 
  -5   1   4    41806.21    45694.28     84.84 o 
  -3   1   4      371.37      353.09     13.64 o 
   1   1   4    39344.43    32882.77     73.69 o 
   3   1   4      341.35      325.15     24.19 o 
   7   1   4    25862.56    31742.70   5769.63 o 
   9   1   4      277.65      424.60     75.95 o 
  11   1   4    14106.73    12910.76   2084.23 o 
  13   1   4     5206.64     3488.55    227.87 o 
  15   1   4       77.29       80.00     16.67 o 
 -18   2   4     4645.78     4706.51    730.52 o 
 -16   2   4      269.52      178.06     15.77 o 
 -14   2   4     5046.06     3966.94    619.69 o 
 -12   2   4    24781.31    28072.25   4704.79 o 
 -10   2   4     1395.19     1224.03    169.82 o 
  -8   2   4    13375.37    14870.21   2067.16 o 
  -4   2   4     1024.59      720.92     67.54 o 
  -2   2   4    16977.98    16295.33    651.72 o 
   2   2   4     2905.72     2907.67    379.13 o 
   4   2   4    12931.25    16057.97   2583.61 o 
   6   2   4    26727.81    34315.73   4186.28 o 
   8   2   4      538.07      876.37    105.20 o 
  10   2   4     3122.36     3125.87    488.42 o 
  12   2   4     6442.77     4189.74    297.63 o 
  14   2   4      327.05      345.53     38.32 o 
 -17   3   4     1488.85     1398.73    201.68 o 
 -15   3   4      144.83      132.93     42.31 o 
 -13   3   4     1427.77     1727.78    467.99 o 
 -11   3   4     2130.66     2232.93    425.75 o 
  -9   3   4      206.19      119.88     21.63 o 
  -7   3   4     4528.71     5103.44    541.92 o 
  -5   3   4     4901.41     4917.86    691.64 o 
  -3   3   4     3116.25     2785.19    281.16 o 
  -1   3   4     9968.19    10103.96    647.90 o 
   1   3   4     1387.75     1491.00    163.23 o 
   3   3   4      894.52     1052.65    156.86 o 
   5   3   4     5424.04     5156.97    703.77 o 
   7   3   4      564.15      764.38    159.76 o 
   9   3   4     1021.72     1517.63    305.73 o 
  11   3   4     2890.78     1804.46     32.55 o 
  13   3   4      137.25      154.28     21.82 o 
 -16   4   4      384.53      282.59     36.15 o 
 -14   4   4      218.57      156.97     31.92 o 
 -12   4   4        3.43       21.54     30.64 o 
 -10   4   4     2848.33     2000.31    196.00 o 
  -8   4   4      137.58      126.56     10.75 o 
  -6   4   4      492.25      433.46     14.77 o 
  -4   4   4     1049.87      919.85     56.56 o 
  -2   4   4      382.84      441.87     64.35 o 
   0   4   4     1308.84     1467.46    249.24 o 
   2   4   4      785.55      950.03    135.42 o 
   4   4   4     3232.25     3500.67    330.14 o 
   6   4   4      361.37      476.78     44.73 o 
   8   4   4        6.71       50.74     15.44 o 
  10   4   4      807.78      680.99    107.58 o 
  12   4   4      217.10      240.24     18.94 o 
 -15   5   4       27.97       16.02     20.13 o 
 -13   5   4     3484.20     3006.59    397.23 o 
 -11   5   4       61.92       66.79     25.90 o 
  -9   5   4       82.29       88.60     16.73 o 
  -7   5   4     8179.24     7334.82    961.67 o 
  -5   5   4      635.08      818.28    136.20 o 
  -3   5   4     1721.65     1728.12    215.62 o 
  -1   5   4     6075.26     5668.20    657.27 o 
   1   5   4     2880.20     3483.98    435.83 o 
   3   5   4      898.49     1334.16    148.21 o 
   5   5   4     3309.72     3268.36    181.17 o 
   7   5   4     2888.07     3167.33     27.40 o 
   9   5   4      597.31      450.93     17.75 o 
  11   5   4      280.95      241.63    112.49 o 
 -12   6   4     4900.06     5942.43   1290.55 o 
 -10   6   4       32.25       20.58     21.62 o 
  -8   6   4     2622.85     2152.53    200.32 o 
  -6   6   4    11047.47    11353.62   1445.46 o 
  -4   6   4      108.45      154.31     32.10 o 
  -2   6   4     2364.32     1405.66    188.45 o 
   0   6   4    13108.57    12528.01   2569.35 o 
   2   6   4      212.51      293.44     70.16 o 
   4   6   4      663.67      320.05     32.58 o 
   6   6   4     6971.68     5938.56   1141.33 o 
   8   6   4      233.65      206.58     72.48 o 
  -9   7   4      171.88      142.89     27.99 o 
  -7   7   4     6674.58     6388.59    746.52 o 
  -5   7   4     2876.58     3399.90    135.91 o 
  -3   7   4      325.36      227.74     10.85 o 
  -1   7   4     8006.49     5986.39    280.10 o 
   1   7   4     2981.06     3233.40    464.73 o 
   3   7   4      102.98       87.27     21.84 o 
   5   7   4     4419.72     3020.53    751.49 o 
 -17   1   5     1562.64      941.11     44.17 o 
 -15   1   5     3281.32     2834.70    464.26 o 
 -13   1   5       22.09       69.89     26.98 o 
 -11   1   5     5017.85     5484.84    910.55 o 
  -9   1   5    10750.77    10127.33   1321.80 o 
  -7   1   5      564.01      489.01     34.93 o 
  -5   1   5     4610.74     4755.89     24.97 o 
  -3   1   5    22991.30    18353.60   1324.21 o 
  -1   1   5      290.78      235.43     12.27 o 
   1   1   5     5337.25     5044.44    394.23 o 
   3   1   5    17269.22    17272.39   1516.74 o 
   5   1   5      103.35       58.87     11.49 o 
   7   1   5      458.46      555.02    100.58 o 
   9   1   5     4552.69     5622.58   1096.14 o 
  11   1   5      249.63      173.91     39.84 o 
  13   1   5      190.66      103.98     11.63 o 
 -16   2   5    10064.35     6822.70    928.36 o 
 -14   2   5      611.82      632.70    140.30 o 
 -12   2   5      128.74      170.32     14.07 o 
 -10   2   5    34690.00    39537.63   5567.70 o 
  -8   2   5     8209.08     7918.91   1146.85 o 
  -6   2   5      132.17      145.71     11.08 o 
  -2   2   5    11251.77     9065.42    200.60 o 
   0   2   5     2890.99     2375.54    161.75 o 
   2   2   5    27858.80    26599.34   3184.20 o 
   4   2   5    12944.03    13082.07   1853.80 o 
   6   2   5      120.19      219.31     27.43 o 
   8   2   5    10283.32    13438.91   2298.92 o 
  10   2   5     4794.65     6036.96    918.29 o 
  12   2   5       81.84       86.32     23.64 o 
  14   2   5      940.96      627.69     77.82 o 
 -17   3   5     4811.47     2914.30    149.40 o 
 -15   3   5    12210.22     9732.83   2265.25 o 
 -13   3   5      159.35      155.94     43.17 o 
 -11   3   5    14592.65    14414.59   1839.46 o 
  -9   3   5    33803.18    33496.94   4132.05 o 
  -7   3   5      564.98      522.59     82.45 o 
  -5   3   5    16840.44    16467.95   2215.93 o 
  -1   3   5      660.37      625.58     37.98 o 
   1   3   5    15905.07    15622.19   1968.12 o 
   3   3   5    46252.12    53435.38   8579.09 o 
   5   3   5      257.44      294.16     39.49 o 
   7   3   5     2564.06     2689.85    412.41 o 
   9   3   5    14015.22    18152.81   3208.98 o 
  11   3   5      546.78      520.60     99.55 o 
  13   3   5      904.92      537.21     81.75 o 
 -16   4   5     9220.87     6327.39    513.29 o 
 -14   4   5     2586.18     2007.81    528.76 o 
 -12   4   5      525.36      432.32     65.20 o 
 -10   4   5    30462.87    27996.29   1623.79 o 
  -8   4   5    11548.03    10939.66    957.97 o 
  -6   4   5     1573.81     1349.39    170.78 o 
  -4   4   5    47397.62    58953.46   6438.04 o 
  -2   4   5    13703.63    15329.33   2102.98 o 
   0   4   5      623.00      572.55     44.39 o 
   2   4   5    33774.49    38390.59   5511.10 o 
   4   4   5    11826.13    13670.26   1766.57 o 
   6   4   5     1000.61      967.52    131.14 o 
   8   4   5    13467.48    13372.61   2436.29 o 
  10   4   5     3789.36     3162.53    480.77 o 
  12   4   5      148.44       91.92     22.38 o 
 -13   5   5      733.22      670.35    151.72 o 
 -11   5   5     4413.79     3787.17    319.64 o 
  -9   5   5    12281.61    11617.67    593.32 o 
  -7   5   5      953.93     1034.18     55.69 o 
  -5   5   5     8699.78     8251.84    650.46 o 
  -3   5   5    18532.82    21002.08   2620.65 o 
  -1   5   5     1208.28     1602.31    369.68 o 
   1   5   5     8540.82     8414.95   1079.18 o 
   3   5   5    11758.27    11746.79   1531.46 o 
   5   5   5      310.98      507.87     42.07 o 
   7   5   5     3584.03     3578.47    353.97 o 
   9   5   5     4714.60     3465.11    481.59 o 
 -12   6   5      682.01      710.67     22.41 o 
 -10   6   5     3218.49     3003.90    265.29 o 
  -8   6   5     2889.41     3137.93    545.71 o 
  -6   6   5     1773.79     1662.54    311.14 o 
  -4   6   5     5041.81     4377.80    823.00 o 
  -2   6   5     2018.52     2150.26    463.16 o 
   0   6   5     2345.19     2313.77    420.72 o 
   2   6   5     5593.20     4340.30    595.03 o 
   4   6   5      972.75     1038.24     87.61 o 
   6   6   5     1329.59     1433.15     49.66 o 
   8   6   5     2589.00     1273.44     72.17 o 
  -7   7   5     1027.03     1169.26     42.44 o 
  -5   7   5      921.06      727.51     30.95 o 
  -3   7   5      542.51      340.56     56.82 o 
  -1   7   5      824.33      864.53    125.58 o 
   1   7   5     1449.17     1190.47     83.69 o 
   3   7   5      212.29      158.02     29.45 o 
   5   7   5      254.33      335.91     51.35 o 
 -18   0   6     7660.67     6264.96     46.77 o 
 -16   0   6      114.89       88.34     18.28 o 
 -14   0   6    16818.10    26126.98     66.32 o 
 -12   0   6    35223.79    49390.11     82.81 o 
 -10   0   6      206.96      274.64     14.78 o 
  -8   0   6    33654.60    39936.85     66.44 o 
  -4   0   6      332.55      303.53     15.97 o 
  -2   0   6    32036.60    28253.72     55.84 o 
   2   0   6     1008.76      864.33     14.49 o 
   4   0   6    13181.48    15215.71     45.79 o 
   6   0   6    34303.64    37593.61  10432.85 o 
   8   0   6     1086.53     1539.39    522.78 o 
  10   0   6     2984.46     3160.53   1102.75 o 
  12   0   6     6980.88     5818.61   2468.98 o 
 -17   1   6     1176.16      934.10    155.75 o 
 -15   1   6      623.06      684.48    100.31 o 
 -13   1   6    25907.75    32013.59   6483.07 o 
 -11   1   6     5005.07     4859.11    735.26 o 
  -9   1   6     1072.73     1363.50    169.58 o 
  -5   1   6    10669.02     8505.31     32.52 o 
  -3   1   6      710.69      716.06     12.39 o 
   1   1   6    11805.86     9348.29    586.40 o 
   3   1   6      570.94      657.28     67.07 o 
   5   1   6    25988.69    27281.60   3346.59 o 
   7   1   6     5879.64     6899.80   1125.78 o 
   9   1   6      241.58      311.25     30.19 o 
  11   1   6     5466.31     5220.79   1033.33 o 
  13   1   6     1534.09     1237.00    222.29 o 
 -16   2   6      177.31      136.98     15.54 o 
 -14   2   6     4543.00     5225.13   1040.90 o 
 -12   2   6    10807.92    12368.02   2056.20 o 
 -10   2   6      127.32      139.02     32.32 o 
  -8   2   6     8832.63     9068.18   1120.09 o 
  -6   2   6    23372.54    21324.66   3732.54 o 
  -4   2   6      508.17      423.34     32.00 o 
  -2   2   6    13023.56    11636.70     74.56 o 
   0   2   6    21671.64    18382.88   1690.00 o 
   2   2   6      206.17      252.17     18.17 o 
   4   2   6     5428.46     5285.04    758.34 o 
   6   2   6     8800.47     9065.16   1538.77 o 
   8   2   6      294.22      611.29    105.77 o 
  10   2   6     2001.02     2311.58    356.03 o 
  12   2   6     2241.59     2061.86    384.72 o 
 -15   3   6      233.95      185.35     45.71 o 
 -13   3   6     2570.01     3089.14    516.82 o 
 -11   3   6     3195.98     3150.83    462.66 o 
  -9   3   6     2434.76     2072.61    277.83 o 
  -7   3   6     6193.33     5878.88    921.32 o 
  -5   3   6     1992.12     1857.45    292.83 o 
  -3   3   6     1937.82     1913.52    122.77 o 
  -1   3   6     6234.72     5202.69    279.58 o 
   1   3   6     1685.09     1719.60    223.53 o 
   3   3   6     3183.80     3692.48    485.36 o 
   5   3   6     5037.82     5106.75    942.27 o 
   7   3   6      335.32      555.64    102.62 o 
   9   3   6      520.62     1108.88    174.22 o 
  11   3   6      973.32      908.36    102.85 o 
 -14   4   6      200.29      177.38     35.27 o 
 -12   4   6      128.84       85.06     15.64 o 
 -10   4   6      330.70      198.71     26.92 o 
  -8   4   6      191.71      132.88     19.74 o 
  -6   4   6      440.83      471.80     59.63 o 
  -4   4   6     1342.09     1565.81    153.36 o 
  -2   4   6      408.40      466.83     15.55 o 
   0   4   6     1052.03     1430.19    160.00 o 
   2   4   6       39.49      155.17     23.11 o 
   4   4   6      218.93      229.24     33.08 o 
   6   4   6      768.44     1343.44    165.33 o 
   8   4   6       13.29       75.30     10.94 o 
  10   4   6      518.64      479.04    113.18 o 
 -13   5   6     2272.39     1807.08    242.85 o 
 -11   5   6       14.90       86.22     20.65 o 
  -9   5   6       56.58       79.41     24.73 o 
  -7   5   6     4287.99     4551.29    290.23 o 
  -5   5   6      866.36     1215.64    232.36 o 
  -3   5   6       51.41      201.39     34.53 o 
  -1   5   6     4084.38     5088.11    888.60 o 
   1   5   6     1213.49     1756.54    266.17 o 
   3   5   6      428.72      724.95     92.13 o 
   5   5   6     1132.46     1372.53    116.59 o 
   7   5   6     1050.59     1224.43    122.71 o 
   9   5   6       48.93      182.15     17.19 o 
 -10   6   6       99.18      102.73     19.95 o 
  -8   6   6     1730.43     1423.16    179.20 o 
  -6   6   6     4549.98     5372.82    767.56 o 
  -4   6   6      112.49       96.22     20.55 o 
  -2   6   6     1092.57      987.86    128.50 o 
   0   6   6     5149.19     6130.80   1027.08 o 
   2   6   6       29.35       70.34     16.25 o 
   4   6   6      361.31      180.25     27.82 o 
   6   6   6     2734.12     3232.86    290.41 o 
  -5   7   6     1319.15     1496.20    345.58 o 
  -3   7   6      403.77      244.67     87.93 o 
  -1   7   6     4643.27     3537.42    728.78 o 
   1   7   6     1415.61     1778.56    318.20 o 
 -17   1   7     1294.00     1487.96     38.75 o 
 -15   1   7     1504.88     2051.39     66.90 o 
 -13   1   7       66.15       78.74     18.55 o 
 -11   1   7     2868.63     3448.17    280.22 o 
  -9   1   7     6558.37     6482.87    787.82 o 
  -7   1   7       67.92      105.53      9.95 o 
  -5   1   7     3999.19     3904.44     24.45 o 
  -3   1   7     7877.39     6219.88    233.07 o 
  -1   1   7       55.35       67.12     14.54 o 
   1   1   7     1074.13      981.49     57.97 o 
   3   1   7     5031.18     5002.72    408.45 o 
   5   1   7      146.91      138.59     19.55 o 
   7   1   7      507.32      630.07     95.91 o 
   9   1   7     1542.47     2279.88    465.63 o 
  11   1   7       42.86       24.87     14.82 o 
 -16   2   7     6692.34     7041.04   1327.88 o 
 -14   2   7      501.72      586.36    116.61 o 
 -12   2   7      580.26      729.79    126.84 o 
 -10   2   7    17157.51    19563.77   2672.69 o 
  -8   2   7      655.02      558.12     97.56 o 
  -6   2   7      123.83       79.53      9.31 o 
  -4   2   7    23649.23    21198.73   1945.96 o 
  -2   2   7     4398.03     3434.61     74.05 o 
   0   2   7      194.22      177.60     19.24 o 
   2   2   7    15782.96    16433.09   2626.97 o 
   4   2   7     2876.34     2971.19    440.89 o 
   6   2   7       94.66      278.84     50.21 o 
   8   2   7     3304.80     4182.89    715.90 o 
  10   2   7     1292.22     1799.45    263.87 o 
 -15   3   7     5287.64     5409.65   1032.81 o 
 -13   3   7      122.18      148.87     23.18 o 
 -11   3   7     8597.78     8193.03   1296.33 o 
  -9   3   7    18927.82    18941.38   3002.74 o 
  -7   3   7      311.43      301.63     43.49 o 
  -5   3   7    12762.75    12351.22   1551.26 o 
  -3   3   7    23261.01    23152.25   1099.03 o 
  -1   3   7      121.85      148.46     10.06 o 
   1   3   7     5386.61     4640.81    617.27 o 
   3   3   7    14859.88    14756.71   1826.03 o 
   5   3   7      522.40      569.17    113.06 o 
   7   3   7     2672.29     3050.29    461.73 o 
   9   3   7     4964.58     6566.38   1334.10 o 
 -14   4   7     1765.24     1567.78    202.33 o 
 -12   4   7     1589.71     1287.96    141.97 o 
 -10   4   7    17299.71    16964.49   2066.44 o 
  -8   4   7     2863.97     3149.62    525.06 o 
  -6   4   7     1199.66     1200.39    188.29 o 
  -4   4   7    22867.68    25385.45   2318.71 o 
  -2   4   7     4815.68     5907.72     25.23 o 
   0   4   7     1489.89     1551.22    234.65 o 
   2   4   7    16130.64    15275.88   1852.76 o 
   4   4   7     2789.42     3316.14    490.10 o 
   6   4   7      299.53      282.63     50.03 o 
   8   4   7     4487.92     4184.32    846.09 o 
 -11   5   7     2971.05     2385.22     78.30 o 
  -9   5   7     5547.43     5579.02    414.19 o 
  -7   5   7      724.62      967.93    103.36 o 
  -5   5   7     5881.03     6237.09    563.56 o 
  -3   5   7     6756.15     9111.84    404.16 o 
  -1   5   7      556.04     1028.52     18.49 o 
   1   5   7     4602.93     3886.76    629.67 o 
   3   5   7     3990.90     4153.52    506.25 o 
   5   5   7      294.76      469.35     42.60 o 
   7   5   7     2225.25     1950.55    201.56 o 
  -8   6   7     1361.54     1583.45    145.33 o 
  -6   6   7     1198.70     1160.03     87.93 o 
  -4   6   7     2706.66     2838.14    110.33 o 
  -2   6   7      797.97     1470.31    229.63 o 
   0   6   7     1300.25     1425.96    292.24 o 
   2   6   7     2416.25     1883.88    263.26 o 
   4   6   7      374.63      495.52     64.42 o 
 -16   0   8       73.26      143.16     16.93 o 
 -14   0   8     8058.68    12006.16     41.74 o 
 -12   0   8    10197.43    11763.77     38.32 o 
 -10   0   8      127.89      122.39     17.11 o 
  -8   0   8    17620.72    18540.53     39.89 o 
  -6   0   8    23567.20    20798.22     45.16 o 
  -4   0   8      173.08      133.51     10.72 o 
  -2   0   8    12222.00    10023.52     29.82 o 
   0   0   8    16485.44    13726.91     34.87 o 
   2   0   8      136.50      125.11     16.84 o 
   4   0   8     5323.33     5372.53     28.91 o 
   6   0   8     8122.79    10266.77     35.32 o 
   8   0   8      264.32      427.99     23.61 o 
  10   0   8     1101.79     1227.73     30.27 o 
 -15   1   8     1223.37     1903.28    106.11 o 
 -13   1   8    16312.13    21876.94   1000.98 o 
 -11   1   8     2152.15     2052.21    119.07 o 
  -9   1   8     1159.82     1425.04     78.26 o 
  -7   1   8    25113.88    24056.59    961.12 o 
  -5   1   8     3734.77     2881.10    214.51 o 
  -3   1   8     1508.82     1521.72     59.48 o 
  -1   1   8    25292.07    21665.07    592.69 o 
   1   1   8     4838.15     4424.09    268.55 o 
   3   1   8      842.11      887.18     74.18 o 
   5   1   8     8564.29     9756.28    560.14 o 
   7   1   8     1680.17     2734.52    125.89 o 
   9   1   8      305.56      375.18     68.96 o 
 -14   2   8     3014.21     4369.50    351.93 o 
 -12   2   8     4787.10     5767.94    743.77 o 
 -10   2   8      437.19      518.40     62.18 o 
  -8   2   8     8029.77     7553.78    756.02 o 
  -6   2   8     8598.33     7041.90   1042.38 o 
  -4   2   8      299.43      302.09      8.68 o 
  -2   2   8     6338.54     5036.53    113.01 o 
   0   2   8     6330.95     5079.01    333.58 o 
   2   2   8      367.48      560.42     44.49 o 
   4   2   8     3902.38     4022.88    597.49 o 
   6   2   8     3168.30     3530.60    544.74 o 
   8   2   8      185.93      389.33     70.39 o 
 -13   3   8      866.60     1034.16    177.73 o 
 -11   3   8      372.29      310.72     44.17 o 
  -9   3   8      349.25      327.17     51.19 o 
  -7   3   8     1386.92     1211.28    199.83 o 
  -5   3   8      584.87      641.98     71.16 o 
  -3   3   8     1349.90     1383.18     45.32 o 
  -1   3   8     1722.99     1154.00    125.29 o 
   1   3   8       78.36      121.44     14.19 o 
   3   3   8      420.55      446.45     51.36 o 
   5   3   8      580.25      279.24     64.20 o 
   7   3   8       15.24       50.66     14.95 o 
 -12   4   8       21.62       31.71     12.04 o 
 -10   4   8      542.20      482.10     82.74 o 
  -8   4   8        8.68        6.27     11.33 o 
  -6   4   8      112.53      246.52     48.99 o 
  -4   4   8      178.65      319.63     38.42 o 
  -2   4   8       53.59       62.66     47.76 o 
   0   4   8      129.79      360.54     50.39 o 
   2   4   8      287.13      499.97     52.54 o 
   4   4   8      369.71      333.89     38.24 o 
   6   4   8       71.16      168.90     29.14 o 
 -11   5   8       23.76       58.94     14.11 o 
  -9   5   8        7.84       14.82     16.51 o 
  -7   5   8     1750.92     2312.17    382.44 o 
  -5   5   8       78.59      156.06     19.63 o 
  -3   5   8      204.24      419.50     12.74 o 
  -1   5   8     1349.99     2147.15    207.69 o 
   1   5   8      446.81      487.84     74.30 o 
   3   5   8       83.43      221.26     31.97 o 
   5   5   8      504.06      672.88     79.02 o 
  -6   6   8     2103.90     3271.62    196.65 o 
  -4   6   8       26.58       41.13     30.34 o 
  -2   6   8     1130.78     1230.61     45.01 o 
   0   6   8     2003.09     3678.03    379.28 o 
 -15   1   9      500.51      636.56     15.52 o 
 -13   1   9       37.16       43.05     16.52 o 
 -11   1   9     1085.34     1356.21     94.15 o 
  -9   1   9      965.78      906.87     51.38 o 
  -7   1   9      237.93      203.71     12.51 o 
  -5   1   9      888.84      786.44     47.89 o 
  -3   1   9     1875.57     1503.15     49.10 o 
  -1   1   9       16.70       25.79      7.77 o 
   1   1   9      492.74      472.32     14.16 o 
   3   1   9      959.03     1037.75     98.31 o 
   5   1   9       13.58       28.45     10.97 o 
   7   1   9       52.91       60.49     10.34 o 
 -14   2   9      193.30      256.53     44.14 o 
 -12   2   9      633.48      926.47    192.05 o 
 -10   2   9     8231.80     8232.07    910.05 o 
  -8   2   9     1383.20     1185.16     80.79 o 
  -6   2   9      975.19      935.04     80.57 o 
  -4   2   9     8955.33     8477.35    483.44 o 
  -2   2   9     1145.81      938.18     56.14 o 
   0   2   9      207.69      123.03     14.49 o 
   2   2   9     4651.34     5099.42    618.97 o 
   4   2   9     1222.63     1480.84    161.38 o 
   6   2   9      225.25      221.02     14.62 o 
 -13   3   9       78.58      124.60     28.09 o 
 -11   3   9     5325.76     5633.75    887.29 o 
  -9   3   9     5303.80     5427.35    727.34 o 
  -7   3   9       70.19       55.62     17.78 o 
  -5   3   9     5125.03     4795.62    422.95 o 
  -3   3   9     7378.37     7427.10     23.68 o 
  -1   3   9      171.81      167.41     22.60 o 
   1   3   9     3325.89     3044.90    345.27 o 
   3   3   9     4150.29     4733.84    749.59 o 
   5   3   9       68.11       56.88     10.65 o 
 -10   4   9     5557.16     5621.63    864.32 o 
  -8   4   9      868.13     1066.42    190.14 o 
  -6   4   9     1143.23     1086.77    113.37 o 
  -4   4   9     7180.87     7475.46    353.06 o 
  -2   4   9      865.60     1210.94     23.26 o 
   0   4   9      547.28      385.37     34.52 o 
   2   4   9     3840.76     3502.91    531.76 o 
   4   4   9      539.98      777.14    147.95 o 
  -7   5   9      563.85      758.22    119.24 o 
  -5   5   9     2908.99     2826.91    190.87 o 
  -3   5   9     2377.49     3025.05     36.91 o 
  -1   5   9      446.66      692.15     52.16 o 
   1   5   9     2419.92     2118.73    337.17 o 
 -12   0  10     4330.51     4561.29     26.97 o 
 -10   0  10      101.24      152.99     11.80 o 
  -8   0  10     4886.17     5207.46     25.41 o 
  -6   0  10     4642.52     3724.21    319.90 o 
  -4   0  10      121.52      130.38     14.77 o 
  -2   0  10     5119.67     4450.96     24.25 o 
   0   0  10     5467.31     5067.39     22.34 o 
   2   0  10      304.71      246.29     17.39 o 
   4   0  10     1677.00     1649.60     17.57 o 
   6   0  10     1412.50     1931.97     20.44 o 
 -13   1  10     4915.94     6071.82    546.30 o 
 -11   1  10      468.10      511.59     20.20 o 
  -9   1  10     1636.02     1809.35    174.36 o 
  -7   1  10    10224.97     9068.98    563.29 o 
  -5   1  10     1252.26     1176.66     23.48 o 
  -3   1  10      989.89      870.26     15.53 o 
  -1   1  10     5712.92     4922.16    176.79 o 
   1   1  10      628.71      731.37     89.01 o 
   3   1  10      471.30      425.44     12.85 o 
   5   1  10     2648.06     3084.08    152.74 o 
 -12   2  10     1809.80     1909.10    250.32 o 
 -10   2  10      204.92      220.97     23.23 o 
  -8   2  10     2397.68     2169.79    165.62 o 
  -6   2  10     1959.70     1623.54    239.94 o 
  -4   2  10      298.74      355.14     11.74 o 
  -2   2  10     2699.20     2110.42    107.70 o 
   0   2  10     1787.69     1622.88     94.67 o 
   2   2  10      206.46      269.58     98.82 o 
   4   2  10      940.10      918.94    136.65 o 
 -11   3  10      173.71      184.17     15.00 o 
  -9   3  10      318.23      319.61     27.64 o 
  -7   3  10      542.34      394.67     59.35 o 
  -5   3  10       87.16      105.17     16.25 o 
  -3   3  10      297.85      259.66     22.08 o 
  -1   3  10      405.85      215.12     12.10 o 
   1   3  10       59.52      100.44     26.58 o 
   3   3  10      302.02      375.27     69.40 o 
  -8   4  10       12.29       18.88     22.82 o 
  -6   4  10       10.77       66.19      9.90 o 
  -4   4  10      198.39      305.58     28.33 o 
  -2   4  10       69.22       38.77      7.25 o 
   0   4  10       80.29      155.08     33.07 o 
  -9   1  11      508.81      476.11     40.18 o 
  -7   1  11       25.39       28.99      9.21 o 
  -5   1  11      538.40      552.07     20.66 o 
  -3   1  11      451.59      452.39     10.40 o 
  -1   1  11       12.71       15.00     10.42 o 
   1   1  11      261.45      284.34     40.77 o 
  -8   2  11      111.28       99.83      9.16 o 
  -6   2  11      169.77      121.97     38.80 o 
  -4   2  11     2164.44     2004.21    117.82 o 
  -2   2  11      295.49      302.21     16.12 o 
   0   2  11      102.94       97.50      8.11 o 
  -5   3  11     2024.10     1962.42    143.60 o 
  -3   3  11     1447.77     1544.79    115.14 o 
                                                 
